# Supplementary material for: Nitric oxide as a source for bacterial triazole biosynthesis
Source: Nat Commun. 2020 Mar 31;11:1614. doi: 10.1038/s41467-020-15420-8 (PMC7109123; doi:10.1038/s41467-020-15420-8)
Supplement: Supplementary file 3 — Source Data [file 41467_2020_15420_MOESM3_ESM.xlsx]

## Sheet: Fig. 3a
		replicate 1	replicate 2	replicate 3	mean	S.D.
	Control (with boiled PtnF)	9.725	11.475	10.475	10.5583	0.877971
	Assay (with PtnF)	60.725	59.725	58.975	59.8083	0.877971

## Sheet: Fig. 4b
			Absorption spectrum of 6																																		Absorption spectrum of the reaction mixture after 1 h
		Time(min)	0.5	2	3.5	5	6.5	8	9.5	11	12.5	14	15.5	17	18.5	20	21.5	23	24.5	26	27.5	29	30.5	32	33.5	35	36.5	38	39.5	41	42.5	44	45.5	47	48.5	50
		wavelength(nm)		RawData-002 ...	RawData-003 ...	RawData-004 ...	RawData-005 ...	RawData-006 ...	RawData-007 ...	RawData-008 ...	RawData-009 ...	RawData-010 ...	RawData-011 ...	RawData-012 ...	RawData-013 ...	RawData-014 ...	RawData-015 ...	RawData-016 ...	RawData-017 ...	RawData-018 ...	RawData-019 ...	RawData-020 ...	RawData-021 ...	RawData-022 ...	RawData-023 ...	RawData-024 ...	RawData-025 ...	RawData-026 ...	RawData-027 ...	RawData-028 ...	RawData-029 ...	RawData-030 ...	RawData-031 ...	RawData-032 ...	RawData-033 ...	RawData-034 ...
		220	1.572	1.566	1.565	1.562	1.553	1.839	1.736	1.642	1.568	1.509	1.459	1.422	1.396	1.383	1.369	1.358	1.35	1.346	1.343	1.341	1.341	1.343	1.346	1.35	1.356	1.359	1.362	1.365	1.369	1.374	1.379	1.383	1.387	1.389	1.393
		221	1.447	1.444	1.441	1.436	1.431	1.732	1.63	1.54	1.47	1.412	1.364	1.329	1.303	1.289	1.275	1.265	1.257	1.254	1.251	1.249	1.25	1.251	1.255	1.258	1.262	1.266	1.268	1.271	1.276	1.28	1.284	1.287	1.291	1.293	1.295
		222	1.319	1.315	1.311	1.305	1.302	1.622	1.522	1.441	1.374	1.317	1.275	1.241	1.217	1.202	1.189	1.18	1.173	1.17	1.167	1.166	1.166	1.167	1.171	1.173	1.177	1.18	1.185	1.187	1.191	1.194	1.198	1.201	1.204	1.207	1.209
		223	1.184	1.182	1.176	1.172	1.168	1.509	1.414	1.34	1.279	1.226	1.187	1.158	1.136	1.121	1.11	1.102	1.096	1.092	1.09	1.09	1.09	1.091	1.094	1.097	1.1	1.103	1.108	1.11	1.113	1.115	1.118	1.122	1.125	1.128	1.13
		224	1.051	1.049	1.042	1.038	1.037	1.398	1.312	1.244	1.189	1.141	1.106	1.082	1.062	1.049	1.04	1.032	1.026	1.023	1.021	1.021	1.022	1.023	1.026	1.028	1.031	1.035	1.038	1.041	1.043	1.045	1.048	1.051	1.054	1.057	1.059
		225	0.924	0.921	0.917	0.912	0.912	1.296	1.22	1.157	1.107	1.066	1.034	1.012	0.997	0.986	0.978	0.971	0.964	0.961	0.959	0.959	0.96	0.961	0.963	0.966	0.969	0.972	0.974	0.977	0.98	0.982	0.984	0.987	0.989	0.992	0.994
		226	0.807	0.802	0.802	0.799	0.797	1.205	1.138	1.081	1.035	0.999	0.971	0.95	0.939	0.931	0.924	0.917	0.91	0.907	0.904	0.904	0.903	0.904	0.906	0.909	0.911	0.913	0.916	0.919	0.921	0.923	0.926	0.928	0.93	0.933	0.935
		227	0.702	0.697	0.698	0.699	0.694	1.128	1.068	1.016	0.974	0.943	0.916	0.898	0.889	0.883	0.876	0.869	0.863	0.859	0.857	0.856	0.854	0.855	0.856	0.859	0.861	0.862	0.864	0.867	0.868	0.87	0.873	0.874	0.877	0.878	0.881
		228	0.61	0.607	0.606	0.608	0.604	1.064	1.01	0.962	0.924	0.895	0.87	0.855	0.846	0.841	0.835	0.828	0.821	0.818	0.815	0.814	0.811	0.812	0.813	0.814	0.816	0.817	0.818	0.82	0.822	0.824	0.826	0.827	0.829	0.831	0.832
		229	0.532	0.531	0.531	0.531	0.529	1.017	0.966	0.921	0.887	0.859	0.835	0.821	0.813	0.807	0.8	0.794	0.787	0.783	0.78	0.778	0.776	0.776	0.776	0.776	0.778	0.779	0.779	0.781	0.782	0.784	0.786	0.786	0.787	0.789	0.791
		230	0.47	0.471	0.471	0.469	0.468	0.987	0.936	0.893	0.86	0.832	0.809	0.796	0.787	0.78	0.773	0.766	0.759	0.754	0.751	0.748	0.745	0.745	0.744	0.744	0.745	0.746	0.746	0.748	0.748	0.749	0.75	0.751	0.752	0.753	0.754
		231	0.423	0.424	0.423	0.421	0.422	0.97	0.919	0.877	0.843	0.814	0.791	0.778	0.768	0.76	0.751	0.743	0.735	0.73	0.726	0.722	0.719	0.718	0.717	0.716	0.716	0.717	0.717	0.717	0.717	0.718	0.718	0.72	0.72	0.721	0.722
		232	0.387	0.388	0.387	0.386	0.388	0.966	0.914	0.87	0.834	0.804	0.781	0.766	0.754	0.745	0.736	0.726	0.717	0.71	0.705	0.7	0.697	0.694	0.693	0.692	0.692	0.691	0.691	0.691	0.691	0.691	0.691	0.692	0.692	0.693	0.693
		233	0.362	0.362	0.361	0.362	0.363	0.973	0.919	0.873	0.835	0.804	0.779	0.761	0.749	0.738	0.727	0.715	0.705	0.697	0.69	0.685	0.68	0.677	0.675	0.673	0.672	0.671	0.67	0.67	0.669	0.669	0.669	0.67	0.67	0.67	0.67
		234	0.346	0.346	0.346	0.347	0.348	0.99	0.933	0.884	0.844	0.811	0.783	0.764	0.75	0.737	0.724	0.711	0.7	0.69	0.683	0.676	0.671	0.666	0.663	0.661	0.659	0.658	0.656	0.655	0.654	0.654	0.654	0.653	0.653	0.653	0.653
		235	0.337	0.337	0.338	0.339	0.34	1.015	0.954	0.904	0.861	0.824	0.794	0.773	0.757	0.742	0.728	0.713	0.7	0.69	0.68	0.673	0.666	0.661	0.658	0.654	0.652	0.65	0.648	0.646	0.645	0.644	0.643	0.643	0.642	0.642	0.642
		236	0.334	0.334	0.335	0.336	0.338	1.046	0.982	0.929	0.882	0.843	0.811	0.788	0.769	0.753	0.736	0.72	0.705	0.693	0.683	0.675	0.667	0.661	0.657	0.653	0.65	0.647	0.644	0.642	0.641	0.639	0.638	0.637	0.636	0.636	0.635
		237	0.335	0.336	0.337	0.338	0.34	1.081	1.014	0.958	0.907	0.866	0.832	0.807	0.786	0.768	0.75	0.731	0.715	0.702	0.691	0.681	0.673	0.666	0.661	0.656	0.652	0.649	0.646	0.643	0.641	0.64	0.638	0.637	0.636	0.635	0.634
		238	0.34	0.34	0.341	0.343	0.344	1.119	1.049	0.99	0.936	0.893	0.857	0.83	0.807	0.788	0.768	0.747	0.73	0.716	0.703	0.692	0.683	0.676	0.67	0.664	0.66	0.656	0.653	0.649	0.647	0.645	0.643	0.642	0.64	0.639	0.638
		239	0.346	0.347	0.348	0.349	0.351	1.158	1.086	1.023	0.969	0.923	0.885	0.856	0.833	0.811	0.79	0.768	0.749	0.734	0.72	0.709	0.698	0.69	0.683	0.677	0.672	0.668	0.664	0.66	0.658	0.655	0.653	0.651	0.649	0.648	0.646
		240	0.353	0.354	0.355	0.357	0.358	1.197	1.122	1.057	1.002	0.955	0.914	0.885	0.861	0.838	0.815	0.792	0.772	0.756	0.741	0.729	0.717	0.708	0.701	0.695	0.689	0.684	0.679	0.676	0.672	0.669	0.667	0.664	0.662	0.661	0.659
		241	0.361	0.362	0.363	0.365	0.366	1.234	1.158	1.091	1.037	0.987	0.945	0.916	0.891	0.867	0.843	0.819	0.798	0.781	0.765	0.752	0.74	0.731	0.722	0.715	0.709	0.703	0.699	0.695	0.691	0.688	0.685	0.682	0.68	0.678	0.676
		242	0.369	0.37	0.371	0.372	0.374	1.269	1.192	1.126	1.071	1.02	0.978	0.948	0.922	0.898	0.872	0.848	0.826	0.808	0.792	0.778	0.766	0.756	0.747	0.739	0.733	0.727	0.721	0.717	0.713	0.709	0.706	0.703	0.7	0.698	0.696
		243	0.376	0.377	0.378	0.38	0.381	1.3	1.223	1.158	1.102	1.052	1.01	0.98	0.952	0.927	0.901	0.877	0.855	0.836	0.82	0.805	0.792	0.782	0.772	0.764	0.757	0.751	0.746	0.741	0.737	0.733	0.729	0.726	0.723	0.721	0.719
		244	0.383	0.383	0.385	0.386	0.388	1.326	1.251	1.188	1.131	1.082	1.042	1.01	0.983	0.957	0.931	0.906	0.883	0.864	0.847	0.833	0.82	0.809	0.799	0.791	0.784	0.778	0.772	0.767	0.762	0.758	0.755	0.751	0.748	0.746	0.743
		245	0.388	0.389	0.39	0.392	0.393	1.348	1.275	1.214	1.158	1.111	1.071	1.04	1.012	0.987	0.962	0.936	0.912	0.893	0.876	0.861	0.848	0.837	0.827	0.818	0.81	0.805	0.799	0.793	0.788	0.784	0.781	0.777	0.774	0.772	0.769
		246	0.393	0.393	0.394	0.396	0.398	1.364	1.295	1.235	1.181	1.136	1.097	1.066	1.04	1.016	0.991	0.965	0.941	0.921	0.904	0.889	0.875	0.863	0.854	0.845	0.837	0.831	0.824	0.819	0.814	0.81	0.806	0.803	0.8	0.797	0.794
		247	0.396	0.397	0.398	0.399	0.401	1.375	1.309	1.252	1.201	1.157	1.12	1.09	1.066	1.042	1.017	0.991	0.968	0.948	0.93	0.915	0.901	0.889	0.879	0.871	0.863	0.855	0.849	0.844	0.839	0.835	0.831	0.827	0.824	0.821	0.818
		248	0.399	0.399	0.4	0.402	0.403	1.38	1.318	1.264	1.216	1.175	1.138	1.111	1.087	1.064	1.04	1.014	0.991	0.972	0.954	0.939	0.925	0.913	0.903	0.894	0.886	0.878	0.872	0.867	0.862	0.857	0.853	0.849	0.846	0.843	0.84
		249	0.4	0.401	0.402	0.403	0.404	1.379	1.32	1.271	1.226	1.186	1.152	1.126	1.104	1.082	1.058	1.033	1.011	0.992	0.974	0.959	0.945	0.933	0.923	0.914	0.906	0.899	0.892	0.887	0.881	0.877	0.872	0.869	0.865	0.862	0.86
		250	0.401	0.401	0.402	0.403	0.405	1.372	1.318	1.272	1.231	1.194	1.161	1.138	1.117	1.095	1.072	1.048	1.027	1.008	0.991	0.976	0.962	0.95	0.94	0.931	0.923	0.916	0.909	0.904	0.899	0.894	0.89	0.886	0.883	0.879	0.877
		251	0.401	0.401	0.402	0.403	0.404	1.359	1.311	1.269	1.231	1.197	1.167	1.145	1.126	1.105	1.083	1.06	1.039	1.021	1.004	0.989	0.976	0.965	0.954	0.946	0.938	0.93	0.924	0.919	0.914	0.909	0.905	0.901	0.897	0.894	0.891
		252	0.4	0.4	0.401	0.402	0.403	1.341	1.298	1.261	1.226	1.195	1.168	1.148	1.13	1.111	1.09	1.068	1.047	1.029	1.013	0.999	0.986	0.975	0.965	0.957	0.949	0.941	0.935	0.93	0.925	0.92	0.916	0.912	0.909	0.906	0.903
		253	0.399	0.399	0.4	0.401	0.401	1.32	1.281	1.247	1.217	1.189	1.164	1.146	1.13	1.112	1.092	1.071	1.051	1.034	1.019	1.005	0.992	0.981	0.972	0.963	0.956	0.949	0.942	0.937	0.932	0.928	0.923	0.92	0.917	0.913	0.911
		254	0.398	0.398	0.398	0.399	0.4	1.293	1.258	1.229	1.203	1.177	1.155	1.139	1.125	1.109	1.09	1.07	1.051	1.035	1.02	1.006	0.994	0.984	0.974	0.966	0.959	0.952	0.946	0.941	0.936	0.932	0.928	0.924	0.921	0.918	0.915
		255	0.397	0.396	0.397	0.397	0.398	1.261	1.231	1.206	1.183	1.16	1.141	1.128	1.114	1.099	1.082	1.063	1.046	1.03	1.016	1.003	0.991	0.981	0.972	0.964	0.957	0.95	0.944	0.939	0.935	0.93	0.926	0.923	0.92	0.917	0.914
		256	0.395	0.395	0.395	0.396	0.396	1.225	1.2	1.18	1.159	1.139	1.122	1.11	1.098	1.084	1.068	1.051	1.034	1.019	1.006	0.993	0.982	0.972	0.964	0.956	0.949	0.943	0.937	0.932	0.928	0.924	0.92	0.916	0.914	0.911	0.908
		257	0.394	0.393	0.394	0.394	0.395	1.185	1.165	1.148	1.129	1.112	1.098	1.086	1.076	1.063	1.049	1.032	1.016	1.002	0.989	0.978	0.967	0.958	0.949	0.942	0.936	0.93	0.925	0.919	0.915	0.911	0.908	0.904	0.902	0.899	0.896
		258	0.393	0.392	0.393	0.393	0.393	1.143	1.127	1.112	1.096	1.08	1.068	1.058	1.048	1.037	1.024	1.008	0.993	0.979	0.968	0.956	0.946	0.937	0.93	0.923	0.916	0.911	0.906	0.901	0.897	0.893	0.89	0.887	0.884	0.881	0.879
		259	0.393	0.392	0.392	0.392	0.393	1.099	1.087	1.073	1.059	1.047	1.035	1.025	1.017	1.008	0.996	0.981	0.966	0.953	0.942	0.931	0.922	0.913	0.906	0.899	0.893	0.888	0.883	0.879	0.874	0.871	0.868	0.865	0.862	0.86	0.857
		260	0.394	0.393	0.393	0.393	0.394	1.054	1.044	1.032	1.02	1.01	0.998	0.989	0.984	0.975	0.963	0.949	0.936	0.924	0.913	0.903	0.893	0.886	0.879	0.873	0.867	0.862	0.857	0.853	0.849	0.845	0.843	0.84	0.837	0.834	0.832
		261	0.396	0.395	0.395	0.395	0.396	1.01	1	0.99	0.982	0.972	0.961	0.954	0.949	0.941	0.93	0.917	0.905	0.894	0.884	0.875	0.866	0.859	0.852	0.846	0.84	0.835	0.83	0.826	0.823	0.82	0.816	0.814	0.811	0.809	0.807
		262	0.399	0.398	0.398	0.399	0.399	0.967	0.958	0.951	0.945	0.935	0.926	0.922	0.916	0.908	0.897	0.886	0.875	0.865	0.856	0.847	0.839	0.832	0.826	0.821	0.815	0.81	0.806	0.802	0.799	0.796	0.793	0.79	0.788	0.785	0.783
		263	0.404	0.403	0.403	0.404	0.404	0.925	0.918	0.914	0.908	0.899	0.893	0.889	0.883	0.876	0.866	0.857	0.847	0.837	0.829	0.821	0.814	0.807	0.801	0.796	0.792	0.787	0.783	0.779	0.776	0.773	0.771	0.768	0.765	0.763	0.761
		264	0.411	0.411	0.411	0.411	0.411	0.884	0.879	0.878	0.873	0.866	0.862	0.859	0.853	0.847	0.839	0.83	0.821	0.812	0.804	0.797	0.79	0.784	0.779	0.774	0.77	0.766	0.762	0.758	0.755	0.753	0.75	0.748	0.746	0.743	0.742
		265	0.42	0.42	0.42	0.42	0.42	0.847	0.845	0.847	0.842	0.838	0.835	0.831	0.827	0.822	0.815	0.806	0.798	0.79	0.783	0.777	0.77	0.765	0.76	0.756	0.751	0.748	0.744	0.741	0.738	0.736	0.733	0.731	0.729	0.726	0.725
		266	0.431	0.431	0.431	0.431	0.431	0.815	0.817	0.819	0.816	0.814	0.811	0.808	0.805	0.801	0.795	0.787	0.78	0.772	0.766	0.76	0.754	0.749	0.744	0.74	0.736	0.733	0.73	0.726	0.724	0.721	0.719	0.717	0.715	0.713	0.711
		267	0.444	0.444	0.444	0.444	0.445	0.788	0.793	0.794	0.795	0.793	0.791	0.789	0.787	0.784	0.778	0.771	0.765	0.758	0.752	0.746	0.741	0.736	0.731	0.728	0.724	0.721	0.717	0.715	0.712	0.709	0.707	0.705	0.703	0.702	0.7
		268	0.459	0.459	0.459	0.459	0.46	0.766	0.772	0.775	0.777	0.776	0.774	0.773	0.772	0.769	0.764	0.758	0.751	0.745	0.74	0.735	0.729	0.725	0.721	0.717	0.714	0.711	0.708	0.705	0.702	0.7	0.698	0.696	0.694	0.692	0.69
		269	0.476	0.476	0.476	0.476	0.477	0.749	0.755	0.759	0.762	0.762	0.76	0.76	0.759	0.756	0.751	0.746	0.74	0.735	0.73	0.725	0.72	0.716	0.712	0.709	0.705	0.702	0.699	0.697	0.694	0.692	0.69	0.688	0.686	0.684	0.682
		270	0.494	0.494	0.494	0.495	0.496	0.736	0.742	0.747	0.75	0.75	0.749	0.75	0.748	0.745	0.741	0.736	0.731	0.726	0.721	0.716	0.712	0.708	0.704	0.701	0.698	0.695	0.692	0.69	0.687	0.685	0.683	0.681	0.679	0.677	0.675
		271	0.513	0.514	0.514	0.516	0.515	0.727	0.734	0.739	0.742	0.742	0.741	0.741	0.739	0.736	0.732	0.727	0.722	0.718	0.713	0.709	0.705	0.701	0.697	0.694	0.691	0.688	0.686	0.683	0.681	0.679	0.676	0.675	0.673	0.671	0.669
		272	0.534	0.535	0.536	0.537	0.537	0.723	0.729	0.734	0.736	0.736	0.735	0.734	0.732	0.728	0.725	0.72	0.715	0.71	0.706	0.702	0.697	0.694	0.69	0.687	0.684	0.682	0.679	0.676	0.674	0.672	0.67	0.668	0.666	0.664	0.662
		273	0.557	0.558	0.56	0.561	0.561	0.723	0.728	0.731	0.733	0.732	0.73	0.728	0.725	0.722	0.718	0.712	0.707	0.703	0.699	0.694	0.69	0.687	0.683	0.68	0.677	0.675	0.672	0.67	0.667	0.665	0.663	0.661	0.659	0.657	0.655
		274	0.581	0.582	0.584	0.585	0.585	0.726	0.73	0.731	0.731	0.729	0.727	0.724	0.72	0.716	0.711	0.706	0.701	0.696	0.691	0.687	0.683	0.679	0.676	0.673	0.67	0.667	0.665	0.662	0.66	0.658	0.655	0.653	0.651	0.649	0.648
		275	0.606	0.607	0.608	0.61	0.611	0.733	0.734	0.734	0.732	0.728	0.724	0.72	0.715	0.71	0.704	0.699	0.693	0.689	0.684	0.68	0.675	0.672	0.668	0.665	0.662	0.659	0.656	0.654	0.652	0.649	0.647	0.645	0.643	0.641	0.639
		276	0.632	0.633	0.634	0.636	0.637	0.743	0.741	0.738	0.734	0.728	0.722	0.717	0.71	0.704	0.698	0.692	0.686	0.68	0.676	0.671	0.667	0.663	0.659	0.656	0.653	0.65	0.647	0.644	0.642	0.64	0.637	0.635	0.633	0.631	0.629
		277	0.657	0.658	0.66	0.662	0.663	0.755	0.75	0.744	0.737	0.729	0.721	0.713	0.705	0.698	0.69	0.684	0.677	0.671	0.666	0.662	0.657	0.653	0.649	0.646	0.642	0.639	0.636	0.634	0.631	0.629	0.627	0.624	0.622	0.62	0.618
		278	0.683	0.685	0.687	0.689	0.69	0.769	0.76	0.75	0.74	0.73	0.719	0.709	0.7	0.691	0.682	0.675	0.668	0.661	0.656	0.651	0.646	0.641	0.637	0.634	0.63	0.627	0.624	0.622	0.619	0.617	0.614	0.611	0.61	0.608	0.606
		279	0.709	0.712	0.713	0.715	0.717	0.785	0.772	0.757	0.744	0.73	0.717	0.705	0.693	0.683	0.673	0.664	0.657	0.65	0.644	0.638	0.633	0.628	0.624	0.621	0.617	0.614	0.611	0.608	0.605	0.603	0.6	0.598	0.596	0.594	0.591
		280	0.735	0.738	0.74	0.741	0.743	0.802	0.784	0.765	0.747	0.731	0.715	0.7	0.686	0.674	0.663	0.653	0.645	0.637	0.631	0.625	0.619	0.614	0.61	0.606	0.602	0.599	0.596	0.592	0.59	0.587	0.585	0.582	0.58	0.577	0.575
		281	0.761	0.763	0.765	0.767	0.768	0.82	0.796	0.772	0.751	0.73	0.712	0.694	0.678	0.664	0.651	0.641	0.632	0.624	0.616	0.61	0.604	0.599	0.594	0.59	0.586	0.583	0.579	0.576	0.573	0.57	0.568	0.566	0.563	0.56	0.558
		282	0.785	0.788	0.79	0.791	0.793	0.837	0.808	0.779	0.753	0.729	0.707	0.687	0.668	0.652	0.638	0.626	0.616	0.608	0.6	0.593	0.586	0.581	0.576	0.571	0.567	0.564	0.56	0.557	0.554	0.551	0.549	0.546	0.543	0.541	0.538
		283	0.808	0.811	0.813	0.815	0.816	0.854	0.818	0.785	0.754	0.727	0.701	0.678	0.657	0.639	0.624	0.611	0.6	0.59	0.582	0.574	0.568	0.562	0.556	0.551	0.547	0.543	0.54	0.536	0.533	0.53	0.527	0.525	0.522	0.52	0.517
		284	0.83	0.833	0.835	0.837	0.838	0.87	0.829	0.79	0.754	0.723	0.694	0.668	0.645	0.625	0.608	0.593	0.581	0.571	0.562	0.554	0.547	0.541	0.535	0.53	0.525	0.521	0.518	0.515	0.511	0.508	0.505	0.502	0.499	0.497	0.495
		285	0.85	0.853	0.855	0.857	0.858	0.885	0.838	0.793	0.753	0.718	0.686	0.657	0.631	0.609	0.59	0.574	0.561	0.551	0.541	0.532	0.525	0.518	0.512	0.507	0.502	0.498	0.494	0.491	0.488	0.484	0.481	0.477	0.475	0.473	0.471
		286	0.869	0.871	0.873	0.875	0.876	0.899	0.845	0.795	0.75	0.711	0.675	0.644	0.616	0.591	0.571	0.554	0.541	0.529	0.519	0.509	0.502	0.494	0.488	0.483	0.479	0.474	0.47	0.466	0.462	0.459	0.456	0.453	0.45	0.448	0.445
		287	0.885	0.887	0.889	0.891	0.891	0.91	0.851	0.795	0.746	0.703	0.664	0.63	0.6	0.573	0.551	0.534	0.519	0.507	0.496	0.486	0.478	0.47	0.464	0.458	0.453	0.449	0.444	0.44	0.437	0.434	0.43	0.427	0.424	0.422	0.419
		288	0.899	0.901	0.903	0.904	0.905	0.92	0.855	0.794	0.74	0.693	0.652	0.615	0.582	0.553	0.53	0.512	0.496	0.483	0.472	0.462	0.453	0.445	0.438	0.433	0.428	0.423	0.418	0.413	0.411	0.407	0.404	0.401	0.398	0.395	0.392
		289	0.911	0.913	0.914	0.915	0.916	0.928	0.856	0.79	0.732	0.682	0.638	0.598	0.562	0.532	0.508	0.488	0.472	0.458	0.446	0.436	0.427	0.419	0.412	0.406	0.4	0.396	0.391	0.386	0.383	0.38	0.377	0.374	0.371	0.367	0.364
		290	0.92	0.922	0.923	0.923	0.924	0.933	0.856	0.785	0.723	0.67	0.622	0.58	0.543	0.512	0.486	0.465	0.449	0.434	0.422	0.411	0.401	0.393	0.386	0.379	0.374	0.369	0.365	0.36	0.357	0.353	0.35	0.347	0.344	0.34	0.338
		291	0.926	0.928	0.928	0.929	0.929	0.936	0.854	0.778	0.712	0.656	0.606	0.561	0.523	0.49	0.464	0.442	0.424	0.409	0.397	0.386	0.375	0.367	0.36	0.353	0.347	0.342	0.338	0.333	0.33	0.326	0.322	0.319	0.317	0.314	0.311
		292	0.93	0.932	0.932	0.932	0.932	0.936	0.849	0.77	0.7	0.641	0.589	0.542	0.503	0.469	0.441	0.418	0.4	0.385	0.372	0.36	0.351	0.342	0.334	0.327	0.321	0.316	0.312	0.307	0.304	0.3	0.296	0.293	0.29	0.287	0.285
		293	0.932	0.933	0.933	0.933	0.932	0.934	0.843	0.76	0.688	0.626	0.572	0.524	0.483	0.448	0.42	0.396	0.377	0.362	0.348	0.336	0.327	0.317	0.31	0.303	0.297	0.291	0.287	0.283	0.279	0.275	0.271	0.268	0.265	0.263	0.26
		294	0.931	0.932	0.931	0.931	0.93	0.93	0.835	0.749	0.674	0.611	0.554	0.506	0.464	0.428	0.398	0.375	0.356	0.34	0.326	0.314	0.304	0.295	0.287	0.28	0.274	0.268	0.264	0.26	0.256	0.252	0.248	0.245	0.242	0.239	0.237
		295	0.928	0.928	0.927	0.926	0.926	0.923	0.825	0.736	0.66	0.594	0.537	0.488	0.444	0.407	0.377	0.354	0.335	0.318	0.304	0.292	0.282	0.273	0.265	0.258	0.252	0.247	0.241	0.237	0.233	0.23	0.226	0.223	0.22	0.217	0.215
		296	0.922	0.922	0.92	0.919	0.919	0.914	0.814	0.723	0.645	0.578	0.52	0.47	0.426	0.388	0.358	0.334	0.315	0.299	0.284	0.272	0.262	0.253	0.245	0.238	0.232	0.227	0.221	0.217	0.213	0.21	0.206	0.203	0.2	0.196	0.194
		297	0.914	0.914	0.912	0.911	0.91	0.904	0.801	0.71	0.63	0.562	0.504	0.453	0.408	0.37	0.34	0.316	0.296	0.28	0.266	0.254	0.243	0.234	0.226	0.219	0.213	0.208	0.203	0.199	0.195	0.191	0.188	0.184	0.181	0.178	0.176
		298	0.904	0.903	0.901	0.899	0.898	0.891	0.787	0.694	0.614	0.546	0.487	0.435	0.39	0.353	0.323	0.298	0.279	0.262	0.248	0.236	0.225	0.216	0.208	0.202	0.196	0.191	0.186	0.181	0.177	0.174	0.17	0.167	0.164	0.161	0.159
		299	0.891	0.89	0.888	0.886	0.884	0.876	0.772	0.678	0.597	0.53	0.47	0.418	0.374	0.336	0.307	0.282	0.263	0.246	0.232	0.22	0.21	0.2	0.192	0.186	0.18	0.174	0.17	0.165	0.161	0.158	0.154	0.152	0.148	0.146	0.143
		300	0.877	0.875	0.873	0.871	0.868	0.859	0.756	0.661	0.581	0.514	0.454	0.402	0.358	0.321	0.291	0.267	0.248	0.231	0.218	0.206	0.195	0.186	0.178	0.172	0.165	0.16	0.155	0.151	0.147	0.144	0.14	0.137	0.134	0.131	0.129
		301	0.859	0.857	0.855	0.852	0.849	0.84	0.737	0.643	0.563	0.496	0.437	0.386	0.343	0.306	0.277	0.253	0.234	0.217	0.204	0.192	0.182	0.173	0.165	0.158	0.152	0.147	0.142	0.138	0.134	0.131	0.127	0.124	0.121	0.119	0.116
		302	0.84	0.837	0.835	0.832	0.829	0.819	0.716	0.623	0.544	0.478	0.42	0.37	0.327	0.291	0.262	0.239	0.22	0.205	0.191	0.18	0.17	0.161	0.153	0.146	0.141	0.135	0.131	0.127	0.123	0.119	0.116	0.113	0.11	0.108	0.105
		303	0.818	0.816	0.812	0.809	0.807	0.796	0.694	0.604	0.526	0.46	0.404	0.355	0.313	0.278	0.249	0.227	0.209	0.193	0.18	0.169	0.159	0.15	0.142	0.136	0.13	0.125	0.121	0.117	0.113	0.109	0.106	0.103	0.1	0.098	0.095
		304	0.794	0.792	0.787	0.784	0.782	0.771	0.67	0.582	0.506	0.442	0.387	0.34	0.298	0.264	0.237	0.214	0.197	0.182	0.169	0.158	0.148	0.14	0.133	0.126	0.121	0.116	0.111	0.107	0.104	0.1	0.097	0.094	0.091	0.089	0.086
		305	0.767	0.764	0.76	0.756	0.755	0.743	0.645	0.56	0.486	0.423	0.371	0.325	0.284	0.251	0.225	0.203	0.186	0.172	0.159	0.149	0.139	0.131	0.124	0.118	0.112	0.108	0.103	0.099	0.096	0.092	0.089	0.086	0.084	0.081	0.079
		306	0.739	0.735	0.73	0.728	0.726	0.713	0.62	0.537	0.465	0.405	0.354	0.31	0.271	0.239	0.214	0.193	0.176	0.163	0.15	0.14	0.131	0.123	0.116	0.11	0.105	0.1	0.096	0.092	0.089	0.085	0.082	0.079	0.077	0.075	0.072
		307	0.708	0.703	0.7	0.698	0.694	0.682	0.593	0.513	0.444	0.387	0.337	0.294	0.258	0.228	0.203	0.183	0.167	0.154	0.142	0.132	0.123	0.116	0.109	0.103	0.098	0.093	0.089	0.086	0.082	0.079	0.076	0.073	0.071	0.069	0.066
		308	0.675	0.67	0.669	0.665	0.661	0.65	0.565	0.487	0.421	0.368	0.32	0.279	0.245	0.216	0.192	0.174	0.158	0.145	0.135	0.125	0.116	0.109	0.102	0.097	0.092	0.087	0.083	0.08	0.076	0.074	0.071	0.068	0.065	0.063	0.061
		309	0.64	0.637	0.634	0.63	0.626	0.618	0.535	0.461	0.399	0.348	0.302	0.264	0.232	0.204	0.182	0.164	0.15	0.138	0.127	0.118	0.11	0.103	0.097	0.091	0.086	0.082	0.078	0.075	0.072	0.069	0.066	0.063	0.061	0.059	0.056
	Insert source data	310	0.604	0.602	0.599	0.595	0.591	0.583	0.504	0.434	0.376	0.328	0.285	0.25	0.219	0.193	0.172	0.156	0.142	0.131	0.12	0.112	0.104	0.097	0.091	0.086	0.082	0.077	0.074	0.07	0.067	0.064	0.062	0.059	0.057	0.055	0.053
		311	0.568	0.566	0.561	0.557	0.556	0.546	0.472	0.408	0.353	0.307	0.268	0.235	0.206	0.182	0.162	0.147	0.134	0.124	0.114	0.106	0.099	0.092	0.087	0.082	0.077	0.073	0.07	0.066	0.063	0.061	0.058	0.055	0.053	0.051	0.049
		312	0.532	0.528	0.524	0.521	0.521	0.51	0.441	0.382	0.33	0.287	0.252	0.22	0.193	0.171	0.153	0.139	0.127	0.117	0.108	0.1	0.094	0.088	0.082	0.078	0.073	0.07	0.066	0.063	0.06	0.057	0.055	0.052	0.05	0.048	0.046
		313	0.495	0.491	0.487	0.485	0.484	0.473	0.41	0.356	0.307	0.268	0.235	0.206	0.181	0.161	0.144	0.131	0.12	0.111	0.102	0.095	0.089	0.083	0.078	0.073	0.069	0.066	0.063	0.06	0.057	0.054	0.052	0.049	0.047	0.045	0.043
		314	0.458	0.454	0.45	0.449	0.446	0.437	0.38	0.329	0.285	0.249	0.219	0.192	0.169	0.151	0.136	0.123	0.113	0.105	0.097	0.09	0.084	0.079	0.074	0.07	0.066	0.063	0.059	0.056	0.054	0.051	0.049	0.047	0.045	0.043	0.041
		315	0.421	0.418	0.415	0.414	0.411	0.403	0.351	0.304	0.264	0.231	0.204	0.179	0.159	0.142	0.128	0.117	0.107	0.099	0.092	0.086	0.08	0.075	0.07	0.067	0.063	0.06	0.057	0.054	0.051	0.049	0.047	0.045	0.043	0.041	0.039
		316	0.386	0.384	0.382	0.379	0.376	0.37	0.323	0.28	0.244	0.214	0.188	0.167	0.148	0.133	0.12	0.11	0.101	0.094	0.088	0.082	0.076	0.072	0.067	0.064	0.06	0.057	0.054	0.051	0.049	0.047	0.044	0.043	0.041	0.039	0.037
		317	0.353	0.352	0.349	0.346	0.344	0.34	0.296	0.257	0.224	0.197	0.174	0.155	0.138	0.124	0.113	0.104	0.096	0.089	0.083	0.078	0.073	0.068	0.064	0.061	0.057	0.055	0.052	0.049	0.047	0.045	0.043	0.041	0.039	0.037	0.035
		318	0.321	0.321	0.318	0.315	0.313	0.31	0.27	0.235	0.206	0.182	0.161	0.144	0.129	0.116	0.107	0.098	0.091	0.085	0.079	0.074	0.07	0.065	0.062	0.058	0.055	0.052	0.05	0.047	0.045	0.043	0.041	0.039	0.037	0.036	0.034
		319	0.29	0.29	0.287	0.284	0.283	0.28	0.245	0.214	0.188	0.167	0.148	0.133	0.12	0.109	0.1	0.093	0.086	0.081	0.076	0.071	0.067	0.063	0.059	0.056	0.053	0.05	0.048	0.046	0.043	0.041	0.04	0.038	0.036	0.034	0.033
		320	0.262	0.261	0.259	0.256	0.255	0.253	0.222	0.194	0.172	0.153	0.137	0.123	0.112	0.102	0.094	0.087	0.082	0.077	0.072	0.068	0.064	0.06	0.057	0.054	0.051	0.049	0.046	0.044	0.042	0.04	0.038	0.036	0.035	0.033	0.032
		321	0.235	0.234	0.232	0.231	0.229	0.227	0.2	0.176	0.156	0.139	0.126	0.114	0.104	0.095	0.089	0.082	0.077	0.073	0.069	0.065	0.061	0.058	0.055	0.052	0.049	0.047	0.044	0.042	0.04	0.038	0.037	0.035	0.033	0.032	0.03
		322	0.209	0.207	0.206	0.205	0.204	0.202	0.179	0.159	0.141	0.127	0.115	0.105	0.096	0.089	0.083	0.078	0.073	0.069	0.065	0.062	0.058	0.055	0.052	0.05	0.047	0.045	0.043	0.041	0.039	0.037	0.035	0.034	0.032	0.031	0.029
		323	0.184	0.183	0.182	0.182	0.18	0.178	0.16	0.142	0.127	0.115	0.105	0.096	0.089	0.083	0.078	0.073	0.069	0.066	0.062	0.059	0.056	0.053	0.05	0.048	0.045	0.043	0.041	0.039	0.037	0.036	0.034	0.032	0.031	0.029	0.028
		324	0.161	0.161	0.161	0.16	0.159	0.158	0.142	0.127	0.115	0.105	0.096	0.089	0.083	0.078	0.073	0.07	0.066	0.063	0.06	0.057	0.054	0.051	0.049	0.046	0.044	0.042	0.04	0.038	0.036	0.034	0.033	0.032	0.03	0.029	0.027
		325	0.141	0.141	0.141	0.14	0.139	0.14	0.126	0.113	0.104	0.095	0.088	0.082	0.077	0.073	0.069	0.066	0.063	0.06	0.057	0.055	0.052	0.049	0.047	0.045	0.043	0.041	0.039	0.037	0.035	0.034	0.032	0.031	0.029	0.028	0.027
		326	0.122	0.123	0.123	0.122	0.122	0.123	0.111	0.101	0.093	0.086	0.08	0.076	0.072	0.068	0.065	0.063	0.06	0.057	0.055	0.053	0.05	0.048	0.045	0.043	0.041	0.039	0.037	0.036	0.034	0.033	0.031	0.03	0.028	0.027	0.026
		327	0.106	0.107	0.106	0.105	0.106	0.107	0.098	0.09	0.084	0.078	0.074	0.07	0.067	0.064	0.062	0.06	0.057	0.055	0.053	0.05	0.048	0.046	0.044	0.042	0.04	0.038	0.036	0.035	0.033	0.032	0.03	0.029	0.028	0.026	0.025
		328	0.091	0.092	0.092	0.091	0.092	0.093	0.086	0.08	0.075	0.071	0.068	0.065	0.063	0.061	0.059	0.057	0.055	0.053	0.051	0.049	0.046	0.044	0.043	0.041	0.039	0.037	0.035	0.034	0.032	0.031	0.029	0.028	0.027	0.026	0.025
		329	0.078	0.078	0.078	0.078	0.079	0.08	0.075	0.071	0.067	0.064	0.062	0.06	0.059	0.057	0.056	0.054	0.053	0.051	0.049	0.047	0.045	0.043	0.041	0.04	0.038	0.036	0.035	0.033	0.032	0.03	0.029	0.028	0.026	0.025	0.024
		330	0.066	0.066	0.067	0.067	0.067	0.069	0.066	0.063	0.061	0.059	0.058	0.056	0.055	0.054	0.053	0.052	0.051	0.049	0.047	0.046	0.044	0.042	0.04	0.038	0.037	0.035	0.034	0.032	0.031	0.029	0.028	0.027	0.026	0.024	0.023
		331	0.056	0.056	0.057	0.057	0.057	0.059	0.058	0.056	0.055	0.054	0.053	0.052	0.052	0.052	0.051	0.05	0.049	0.047	0.046	0.044	0.043	0.041	0.039	0.037	0.036	0.034	0.033	0.031	0.03	0.029	0.027	0.026	0.025	0.024	0.023
		332	0.047	0.047	0.048	0.048	0.048	0.051	0.051	0.05	0.05	0.049	0.049	0.049	0.049	0.049	0.049	0.048	0.047	0.046	0.044	0.043	0.041	0.04	0.038	0.036	0.035	0.034	0.032	0.031	0.029	0.028	0.027	0.026	0.024	0.023	0.022
		333	0.039	0.04	0.041	0.041	0.041	0.044	0.044	0.045	0.045	0.046	0.046	0.047	0.047	0.047	0.047	0.046	0.046	0.045	0.043	0.042	0.04	0.039	0.037	0.036	0.034	0.033	0.031	0.03	0.029	0.027	0.026	0.025	0.024	0.023	0.022
		334	0.032	0.034	0.034	0.034	0.035	0.037	0.039	0.04	0.042	0.042	0.043	0.044	0.045	0.045	0.045	0.045	0.044	0.043	0.042	0.041	0.039	0.038	0.036	0.035	0.034	0.032	0.031	0.03	0.028	0.027	0.026	0.025	0.023	0.023	0.022
		335	0.027	0.028	0.029	0.029	0.03	0.032	0.034	0.036	0.038	0.039	0.041	0.042	0.043	0.043	0.044	0.044	0.043	0.042	0.041	0.04	0.038	0.037	0.036	0.034	0.033	0.031	0.03	0.029	0.028	0.026	0.025	0.024	0.023	0.022	0.021
		336	0.022	0.023	0.024	0.024	0.025	0.027	0.03	0.033	0.035	0.037	0.039	0.04	0.041	0.042	0.042	0.042	0.042	0.041	0.04	0.039	0.038	0.036	0.035	0.034	0.032	0.031	0.03	0.028	0.027	0.026	0.025	0.024	0.023	0.022	0.021
		337	0.019	0.019	0.02	0.02	0.021	0.024	0.027	0.03	0.033	0.035	0.037	0.038	0.04	0.041	0.041	0.041	0.041	0.04	0.039	0.038	0.037	0.036	0.034	0.033	0.032	0.031	0.029	0.028	0.027	0.026	0.025	0.024	0.022	0.021	0.021
		338	0.015	0.016	0.017	0.017	0.018	0.021	0.025	0.028	0.031	0.033	0.035	0.037	0.039	0.04	0.04	0.04	0.04	0.039	0.039	0.038	0.036	0.035	0.034	0.033	0.031	0.03	0.029	0.028	0.026	0.025	0.024	0.023	0.022	0.021	0.02
		339	0.013	0.013	0.014	0.015	0.015	0.018	0.022	0.026	0.029	0.032	0.034	0.036	0.037	0.039	0.039	0.04	0.039	0.039	0.038	0.037	0.036	0.034	0.033	0.032	0.031	0.03	0.028	0.027	0.026	0.025	0.024	0.023	0.022	0.021	0.02
		340	0.01	0.011	0.012	0.013	0.013	0.016	0.02	0.024	0.028	0.03	0.033	0.035	0.036	0.038	0.039	0.039	0.039	0.038	0.037	0.037	0.035	0.034	0.033	0.032	0.031	0.029	0.028	0.027	0.026	0.025	0.024	0.023	0.022	0.021	0.02
		341	0.008	0.009	0.01	0.011	0.012	0.014	0.019	0.023	0.027	0.029	0.032	0.034	0.036	0.037	0.038	0.038	0.038	0.038	0.037	0.036	0.035	0.034	0.032	0.031	0.03	0.029	0.028	0.027	0.026	0.025	0.024	0.023	0.021	0.02	0.02
		342	0.007	0.008	0.009	0.009	0.01	0.012	0.017	0.022	0.026	0.028	0.031	0.033	0.035	0.036	0.037	0.038	0.038	0.037	0.036	0.036	0.034	0.033	0.032	0.031	0.03	0.029	0.027	0.026	0.025	0.024	0.023	0.022	0.021	0.02	0.02
		343	0.006	0.007	0.007	0.008	0.009	0.011	0.017	0.021	0.025	0.028	0.03	0.033	0.034	0.036	0.037	0.037	0.037	0.037	0.036	0.035	0.034	0.033	0.032	0.031	0.03	0.028	0.027	0.026	0.025	0.024	0.023	0.022	0.021	0.02	0.019
		344	0.005	0.006	0.007	0.007	0.008	0.01	0.016	0.02	0.024	0.027	0.03	0.032	0.034	0.036	0.036	0.037	0.037	0.037	0.036	0.035	0.034	0.033	0.031	0.03	0.029	0.028	0.027	0.026	0.025	0.024	0.023	0.022	0.021	0.02	0.019
		345	0.004	0.005	0.006	0.006	0.007	0.01	0.015	0.019	0.023	0.026	0.029	0.031	0.033	0.035	0.036	0.036	0.036	0.036	0.035	0.034	0.033	0.032	0.031	0.03	0.029	0.028	0.027	0.026	0.025	0.024	0.023	0.022	0.021	0.02	0.019
		346	0.004	0.004	0.005	0.006	0.006	0.009	0.014	0.019	0.023	0.026	0.029	0.031	0.033	0.034	0.035	0.036	0.036	0.035	0.035	0.034	0.033	0.032	0.031	0.03	0.029	0.028	0.026	0.025	0.024	0.023	0.022	0.022	0.021	0.02	0.019
		347	0.003	0.004	0.004	0.005	0.006	0.008	0.014	0.018	0.022	0.025	0.028	0.03	0.032	0.034	0.035	0.035	0.036	0.035	0.035	0.034	0.033	0.031	0.031	0.03	0.028	0.027	0.026	0.025	0.024	0.023	0.022	0.021	0.02	0.019	0.019
		348	0.002	0.003	0.004	0.005	0.005	0.008	0.013	0.018	0.022	0.025	0.028	0.03	0.032	0.034	0.035	0.035	0.035	0.035	0.034	0.033	0.032	0.031	0.03	0.029	0.028	0.027	0.026	0.025	0.024	0.023	0.022	0.021	0.02	0.019	0.019
		349	0.002	0.003	0.004	0.004	0.005	0.007	0.013	0.017	0.021	0.024	0.027	0.029	0.032	0.033	0.034	0.035	0.035	0.034	0.034	0.033	0.032	0.031	0.03	0.029	0.028	0.027	0.026	0.025	0.024	0.023	0.022	0.021	0.02	0.019	0.018
		350	0.002	0.003	0.003	0.004	0.004	0.007	0.012	0.017	0.021	0.024	0.027	0.029	0.031	0.033	0.034	0.034	0.034	0.034	0.033	0.033	0.032	0.031	0.03	0.029	0.027	0.026	0.026	0.024	0.024	0.023	0.022	0.021	0.02	0.019	0.018

## Sheet: Fig. 4c (and SI Fig. 21b)
Assays and Time (min)	0.5	2	3.5	5	6.5	8	9.5	11	12.5	14	15.5	17	18.5	20	21.5	23	24.5	26	27.5	29	30.5	32	33.5	35	36.5	38	39.5	41	42.5	44	45.5	47	48.5	50
6 only-1#	0.617	0.613	0.608	0.606	0.603	0.6	0.598	0.597	0.593	0.592	0.589	0.585	0.584	0.582	0.578	0.576	0.573	0.571	0.567	0.564	0.562	0.558	0.555	0.552	0.549	0.545	0.543	0.538	0.535	0.532	0.529	0.525	0.522	0.518
6 only-2#	0.623	0.621	0.616	0.613	0.61	0.607	0.604	0.603	0.601	0.598	0.596	0.595	0.591	0.589	0.587	0.583	0.581	0.579	0.575	0.573	0.571	0.568	0.564	0.562	0.56	0.555	0.552	0.551	0.546	0.543	0.541	0.537	0.534	0.531
6 only-3#	0.622	0.618	0.617	0.615	0.612	0.608	0.605	0.603	0.601	0.6	0.598	0.595	0.593	0.592	0.59	0.588	0.586	0.583	0.581	0.579	0.577	0.575	0.573	0.57	0.567	0.566	0.564	0.561	0.558	0.556	0.554	0.551	0.548	0.546
6 + 150 uM NaNO2-1#	0.615	0.611	0.61	0.608	0.605	0.601	0.598	0.596	0.594	0.593	0.591	0.588	0.586	0.585	0.583	0.581	0.579	0.576	0.574	0.572	0.57	0.568	0.566	0.563	0.56	0.559	0.557	0.554	0.551	0.549	0.547	0.544	0.541	0.539
6 + 150 uM NaNO2-2#	0.621	0.618	0.614	0.61	0.607	0.606	0.603	0.599	0.598	0.596	0.593	0.59	0.589	0.586	0.582	0.581	0.578	0.574	0.573	0.571	0.567	0.563	0.561	0.559	0.556	0.552	0.549	0.545	0.543	0.54	0.537	0.533	0.529	0.528
6 + 150 uM NaNO2-3#	0.633	0.629	0.624	0.621	0.616	0.61	0.608	0.604	0.599	0.596	0.593	0.589	0.584	0.581	0.577	0.572	0.571	0.567	0.562	0.557	0.554	0.55	0.545	0.542	0.538	0.533	0.53	0.527	0.522	0.517	0.514	0.511	0.505	0.501
6 + 150 uM NONOate-1#	0.604	0.602	0.599	0.595	0.591	0.583	0.504	0.434	0.376	0.328	0.285	0.25	0.219	0.193	0.172	0.156	0.142	0.131	0.12	0.112	0.104	0.097	0.091	0.086	0.082	0.077	0.074	0.07	0.067	0.064	0.062	0.059	0.057	0.055
6 + 150 uM NONOate-2#	0.603	0.598	0.594	0.591	0.587	0.573	0.484	0.408	0.346	0.295	0.255	0.221	0.193	0.169	0.149	0.134	0.122	0.113	0.104	0.098	0.092	0.086	0.081	0.077	0.073	0.069	0.066	0.063	0.06	0.057	0.055	0.052	0.05	0.048
6 + 150 uM NONOate-3#	0.605	0.601	0.597	0.593	0.59	0.579	0.488	0.41	0.345	0.292	0.251	0.219	0.191	0.168	0.15	0.135	0.122	0.112	0.103	0.095	0.089	0.084	0.078	0.074	0.07	0.066	0.063	0.06	0.057	0.054	0.052	0.049	0.047	0.045
150 uM NONOate + PtnB-1#	0.628	0.622	0.62	0.615	0.611	0.6	0.517	0.444	0.384	0.332	0.287	0.25	0.22	0.195	0.176	0.16	0.146	0.136	0.127	0.12	0.112	0.107	0.102	0.097	0.093	0.09	0.087	0.083	0.081	0.078	0.075	0.073	0.071	0.069
150 uM NONOate + PtnB-2#	0.622	0.617	0.613	0.61	0.608	0.592	0.498	0.418	0.354	0.302	0.26	0.228	0.202	0.181	0.163	0.15	0.138	0.128	0.12	0.113	0.107	0.101	0.096	0.092	0.089	0.085	0.082	0.079	0.076	0.073	0.071	0.068	0.066	0.064
150 uM NONOate + PtnB-3#	0.63	0.624	0.618	0.616	0.611	0.596	0.505	0.426	0.36	0.309	0.267	0.233	0.205	0.184	0.167	0.153	0.14	0.13	0.12	0.113	0.106	0.1	0.095	0.09	0.086	0.082	0.079	0.076	0.073	0.07	0.067	0.065	0.063	0.061
Assays and Time (min)	0.5	2	3.5	5	6.5	8	9.5	11	12.5	14	15.5	17	18.5	20	21.5	23	24.5	26	27.5	29	30.5	32	33.5	35	36.5	38	39.5	41	42.5	44	45.5	47	48.5	50
6 only-1#	73.8452	73.369	72.7738	72.5357	72.1786	71.8214	71.5833	71.4643	70.9881	70.869	70.5119	70.0357	69.9167	69.6786	69.2024	68.9643	68.6071	68.369	67.8929	67.5357	67.2976	66.8214	66.4643	66.1071	65.75	65.2738	65.0357	64.4405	64.0833	63.7262	63.369	62.8929	62.5357	62.0595
6 only-2#	74.5595	74.3214	73.7262	73.369	73.0119	72.6548	72.2976	72.1786	71.9405	71.5833	71.3452	71.2262	70.75	70.5119	70.2738	69.7976	69.5595	69.3214	68.8452	68.6071	68.369	68.0119	67.5357	67.2976	67.0595	66.4643	66.1071	65.9881	65.3929	65.0357	64.7976	64.3214	63.9643	63.6071
6 only-3#	74.4405	73.9643	73.8452	73.6071	73.25	72.7738	72.4167	72.1786	71.9405	71.8214	71.5833	71.2262	70.9881	70.869	70.631	70.3929	70.1548	69.7976	69.5595	69.3214	69.0833	68.8452	68.6071	68.25	67.8929	67.7738	67.5357	67.1786	66.8214	66.5833	66.3452	65.9881	65.631	65.3929
6 + 150 uM NaNO2-1#	73.6071	73.131	73.0119	72.7738	72.4167	71.9405	71.5833	71.3452	71.1071	70.9881	70.75	70.3929	70.1548	70.0357	69.7976	69.5595	69.3214	68.9643	68.7262	68.4881	68.25	68.0119	67.7738	67.4167	67.0595	66.9405	66.7024	66.3452	65.9881	65.75	65.5119	65.1548	64.7976	64.5595
6 + 150 uM NaNO2-2#	74.3214	73.9643	73.4881	73.0119	72.6548	72.5357	72.1786	71.7024	71.5833	71.3452	70.9881	70.631	70.5119	70.1548	69.6786	69.5595	69.2024	68.7262	68.6071	68.369	67.8929	67.4167	67.1786	66.9405	66.5833	66.1071	65.75	65.2738	65.0357	64.6786	64.3214	63.8452	63.369	63.25
6 + 150 uM NaNO2-3#	75.75	75.2738	74.6786	74.3214	73.7262	73.0119	72.7738	72.2976	71.7024	71.3452	70.9881	70.5119	69.9167	69.5595	69.0833	68.4881	68.369	67.8929	67.2976	66.7024	66.3452	65.869	65.2738	64.9167	64.4405	63.8452	63.4881	63.131	62.5357	61.9405	61.5833	61.2262	60.5119	60.0357
6 + 150 uM NONOate-1#	72.2976	72.0595	71.7024	71.2262	70.75	69.7976	60.3929	52.0595	45.1548	39.4405	34.3214	30.1548	26.4643	23.369	20.869	18.9643	17.2976	15.9881	14.6786	13.7262	12.7738	11.9405	11.2262	10.631	10.1548	9.55952	9.20238	8.72619	8.36905	8.0119	7.77381	7.41667	7.17857	6.94048
6 + 150 uM NONOate-2#	72.1786	71.5833	71.1071	70.75	70.2738	68.6071	58.0119	48.9643	41.5833	35.5119	30.75	26.7024	23.369	20.5119	18.131	16.3452	14.9167	13.8452	12.7738	12.0595	11.3452	10.631	10.0357	9.55952	9.08333	8.60714	8.25	7.89286	7.53571	7.17857	6.94048	6.58333	6.34524	6.10714
6 + 150 uM NONOate-3#	72.4167	71.9405	71.4643	70.9881	70.631	69.3214	58.4881	49.2024	41.4643	35.1548	30.2738	26.4643	23.131	20.3929	18.25	16.4643	14.9167	13.7262	12.6548	11.7024	10.9881	10.3929	9.67857	9.20238	8.72619	8.25	7.89286	7.53571	7.17857	6.82143	6.58333	6.22619	5.9881	5.75
6 + 150 uM NONOate + PtnB-1#	75.1548	74.4405	74.2024	73.6071	73.131	71.8214	61.9405	53.25	46.1071	39.9167	34.5595	30.1548	26.5833	23.6071	21.3452	19.4405	17.7738	16.5833	15.5119	14.6786	13.7262	13.131	12.5357	11.9405	11.4643	11.1071	10.75	10.2738	10.0357	9.67857	9.32143	9.08333	8.84524	8.60714
6 + 150 uM NONOate + PtnB-2#	74.4405	73.8452	73.369	73.0119	72.7738	70.869	59.6786	50.1548	42.5357	36.3452	31.3452	27.5357	24.4405	21.9405	19.7976	18.25	16.8214	15.631	14.6786	13.8452	13.131	12.4167	11.8214	11.3452	10.9881	10.5119	10.1548	9.79762	9.44048	9.08333	8.84524	8.4881	8.25	8.0119
6 + 150 uM NONOate + PtnB-3#	75.3929	74.6786	73.9643	73.7262	73.131	71.3452	60.5119	51.1071	43.25	37.1786	32.1786	28.131	24.7976	22.2976	20.2738	18.6071	17.0595	15.869	14.6786	13.8452	13.0119	12.2976	11.7024	11.1071	10.631	10.1548	9.79762	9.44048	9.08333	8.72619	8.36905	8.13095	7.89286	7.65476
					Assays and Time (min)	0.5	2	3.5	5	6.5	8	9.5	11	12.5	14	15.5	17	18.5	20	21.5	23	24.5	26	27.5	29	30.5	32	33.5	35	36.5	38	39.5	41	42.5	44	45.5	47	48.5	50	51.5	53	54.5	56	57.5	59
					NONOate only-1#	1.026	0.899	0.789	0.695	0.613	0.543	0.482	0.429	0.384	0.345	0.31	0.28	0.254	0.231	0.211	0.193	0.178	0.164	0.152	0.142	0.133	0.124	0.117	0.111	0.105	0.1	0.095	0.091	0.088	0.085	0.082	0.079	0.077	0.075	0.073	0.072	0.07	0.069	0.068	0.067
					NONOate only-2#	1.002	0.888	0.789	0.704	0.63	0.564	0.507	0.457	0.413	0.374	0.339	0.308	0.281	0.256	0.234	0.215	0.197	0.182	0.168	0.156	0.145	0.135	0.126	0.119	0.111	0.105	0.1	0.094	0.09	0.086	0.082	0.079	0.076	0.073	0.071	0.069	0.067	0.065	0.064	0.062
					NONOate only-3#	0.99	0.855	0.745	0.654	0.577	0.512	0.455	0.406	0.364	0.327	0.295	0.267	0.242	0.22	0.2	0.184	0.169	0.155	0.144	0.134	0.124	0.116	0.109	0.103	0.097	0.092	0.088	0.084	0.08	0.077	0.074	0.072	0.069	0.067	0.066	0.064	0.062	0.061	0.062	0.061
					NONOate only-1#	135.779	119.286	105	92.7922	82.1429	73.0519	65.1299	58.2468	52.4026	47.3377	42.7922	38.8961	35.5195	32.5325	29.9351	27.5974	25.6494	23.8312	22.2727	20.974	19.8052	18.6364	17.7273	16.9481	16.1688	15.5195	14.8701	14.3506	13.961	13.5714	13.1818	12.7922	12.5325	12.2727	12.013	11.8831	11.6234	11.4935	11.3636	11.2338
					NONOate only-2#	132.662	117.857	105	93.961	84.3506	75.7792	68.3766	61.8831	56.1688	51.1039	46.5584	42.5325	39.026	35.7792	32.9221	30.4545	28.1169	26.1688	24.3506	22.7922	21.3636	20.0649	18.8961	17.987	16.9481	16.1688	15.5195	14.7403	14.2208	13.7013	13.1818	12.7922	12.4026	12.013	11.7532	11.4935	11.2338	10.974	10.8442	10.5844
					NONOate only-3#	131.104	113.571	99.2857	87.4675	77.4675	69.026	61.6234	55.2597	49.8052	45	40.8442	37.2078	33.961	31.1039	28.5065	26.4286	24.4805	22.6623	21.2338	19.9351	18.6364	17.5974	16.6883	15.9091	15.1299	14.4805	13.961	13.4416	12.9221	12.5325	12.1429	11.8831	11.4935	11.2338	11.1039	10.8442	10.5844	10.4545	10.5844	10.4545
6 (mean)	74.2817	73.8849	73.4484	73.1706	72.8135	72.4167	72.0992	71.9405	71.623	71.4246	71.1468	70.8294	70.5516	70.3532	70.0357	69.7183	69.4405	69.1627	68.7659	68.4881	68.25	67.8929	67.5357	67.2183	66.9008	66.504	66.2262	65.869	65.4325	65.1151	64.8373	64.4008	64.0437	63.6865
6 + NONOate (mean)	72.2976	71.8611	71.4246	70.9881	70.5516	69.2421	58.9643	50.0754	42.7341	36.7024	31.7817	27.7738	24.3214	21.4246	19.0833	17.2579	15.7103	14.5198	13.369	12.496	11.7024	10.9881	10.3135	9.79762	9.32143	8.80556	8.44841	8.05159	7.69444	7.3373	7.09921	6.74206	6.50397	6.26587
6 + NONOate + PtnB (mean)	74.996	74.3214	73.8452	73.4484	73.0119	71.3452	60.7103	51.504	43.9643	37.8135	32.6944	28.6071	25.2738	22.6151	20.4722	18.7659	17.2183	16.0278	14.9563	14.123	13.2897	12.6151	12.0198	11.4643	11.0278	10.5913	10.2341	9.8373	9.51984	9.1627	8.84524	8.56746	8.32937	8.09127
6 （S.D.）	0.382685	0.481125	0.587248	0.562597	0.562597	0.518917	0.450707	0.412393	0.549857	0.495635	0.562597	0.687322	0.562597	0.610905	0.743452	0.717585	0.780647	0.727393	0.836163	0.89879	0.89879	1.01714	1.07143	1.07363	1.08021	1.25047	1.25424	1.37292	1.36948	1.43022	1.48849	1.54914	1.54914	1.66808
6 + NONOate (S..D)	0.119048	0.247817	0.299597	0.238095	0.247817	0.599193	1.25988	1.72242	2.09718	2.37797	2.21228	2.0654	1.85958	1.68499	1.54762	1.47894	1.37464	1.27294	1.13564	1.08021	0.944911	0.833333	0.81034	0.743452	0.743452	0.676933	0.676933	0.610905	0.610905	0.610905	0.610905	0.610905	0.610905	0.610905
6 + NONOate + PtnB (S.D.)	0.495635	0.429232	0.429232	0.382685	0.206197	0.47619	1.14393	1.58532	1.88982	1.86845	1.66808	1.37292	1.14805	0.877514	0.792658	0.610905	0.495635	0.495635	0.481125	0.481125	0.382685	0.450707	0.450707	0.429232	0.418081	0.481125	0.481125	0.418081	0.481125	0.481125	0.47619	0.481125	0.481125	0.481125

## Sheet: Supplementary Fig. 3a
	titers of 1 (µM) and Time (h)	24	48	72	96
	repliate-1#	22.5182	49.3442	77.7244	75.0763
	repliate-2#	22.0865	49.4593	90.0263	104.264
	repliate-3#	26.4615	48.4807	87.9137	102.305
	Time (hours)	24	48	72	96
	Concentration (µM) mean	23.6888	49.0947	85.2215	93.8818
	s.d.	2.41098	0.534882	6.57802	16.3155

## Sheet: Supplementary Fig. 12
		24	48	72	96
	replicate-1	23.852	58.3271	98.3934	87.2724
	replicate-2	17.678	49.024	79.1418	107.953
	replicate-3	15.1451	58.8523	63.3702	72.0682
	Time(h)	24	48	72	96
	mean	18.8917	55.4011	80.3018	89.0979
	s.d.	4.47855	5.52901	17.5404	18.0119
	compound 1 (mM)	0.1	0.2	0.4	0.6	0.8	1
	Peak area at 254 nm	1225	2761	5016	7727	10870	14077
	compound 2 (mM)	0.04	0.08	0.12	0.16	0.2	0.4
	Peak area at 254 nm	388	795	1209	1546	2045	3819
	Time/h	12	15	24	36	48	60	72	96
	pH value
	Sample1	7.63	7.32	6.93	6.92	7.44	7.97	8.21	8.47
	Sample2	7.61	7.57	6.93	6.88	7.53	8.1	8.3	8.47
	Sample3	7.54	7.62	7.08	6.77	7.34	7.89	8.23	8.42
	Average	7.59333	7.50333	6.98	6.85667	7.43667	7.98667	8.24667	8.45333
	Standard deviation	0.0472582	0.160728	0.0866025	0.0776745	0.0950438	0.105987	0.0472582	0.0288675

## Sheet: Supplementart Fig. 14
	6 (uM) in PBS		75	50	37.5	25	18.75	9.375	4.6875	0
	310nm		0.626	0.425	0.309	0.209	0.155	0.076	0.035	-0.004
	NONOate uM	150	125	100	85	75	62.5	50	37.5	25	12	0
	248nm	1.139	0.955	0.734	0.627	0.544	0.471	0.353	0.265	0.174	0.08	-0.012

## Sheet: Supplementart Fig. 15
	Assays and time (min)	0.5	2	3.5	5	6.5	8	9.5	11	12.5	14	15.5	17	18.5	20	21.5	23	24.5	26	27.5	29	30.5	32	33.5	35	36.5	38	39.5	41	42.5	44	45.5	47	48.5	50	51.5	53	54.5	56	57.5	59
Abs.	6 + NONOate 0 uM	0.617	0.613	0.608	0.606	0.603	0.6	0.598	0.597	0.593	0.592	0.589	0.585	0.584	0.582	0.578	0.576	0.573	0.571	0.567	0.564	0.562	0.558	0.555	0.552	0.549	0.545	0.543	0.538	0.535	0.532	0.529	0.525	0.522	0.518	0.513	0.511	0.508	0.503	0.5	0.498
	6 + NONOate 20 uM	0.601	0.6	0.597	0.593	0.592	0.589	0.583	0.574	0.566	0.557	0.551	0.543	0.537	0.531	0.525	0.519	0.515	0.508	0.502	0.499	0.495	0.489	0.486	0.482	0.477	0.474	0.471	0.468	0.463	0.461	0.459	0.455	0.452	0.45	0.447	0.444	0.442	0.44	0.438	0.435
	6 + NONOate 50 uM	0.609	0.609	0.607	0.604	0.599	0.593	0.566	0.537	0.514	0.492	0.472	0.457	0.443	0.428	0.416	0.406	0.395	0.386	0.379	0.369	0.362	0.356	0.35	0.344	0.34	0.336	0.33	0.326	0.323	0.319	0.315	0.314	0.31	0.307	0.305	0.302	0.3	0.297	0.296	0.293
	6 + NONOate 75 uM	0.612	0.609	0.606	0.604	0.602	0.592	0.559	0.525	0.495	0.469	0.446	0.424	0.403	0.384	0.367	0.353	0.339	0.326	0.314	0.303	0.292	0.282	0.273	0.264	0.257	0.25	0.243	0.237	0.231	0.225	0.219	0.214	0.208	0.204	0.2	0.197	0.192	0.188	0.185	0.182
	6 + NONOate 150 uM	0.612	0.609	0.605	0.602	0.601	0.596	0.534	0.477	0.429	0.387	0.351	0.32	0.293	0.269	0.25	0.232	0.215	0.199	0.186	0.174	0.164	0.155	0.147	0.139	0.132	0.125	0.119	0.114	0.109	0.104	0.1	0.096	0.093	0.089	0.086	0.083	0.081	0.078	0.075	0.073
	6 + NONOate 300 uM	0.594	0.589	0.584	0.583	0.58	0.552	0.39	0.271	0.193	0.147	0.121	0.105	0.095	0.087	0.081	0.076	0.072	0.067	0.063	0.06	0.056	0.053	0.05	0.048	0.045	0.043	0.04	0.038	0.037	0.034	0.033	0.031	0.029	0.027	0.026	0.025	0.024	0.023	0.022	0.02
	Assays and time (min)	0.5	2	3.5	5	6.5	8	9.5	11	12.5	14	15.5	17	18.5	20	21.5	23	24.5	26	27.5	29	30.5	32	33.5	35	36.5	38	39.5	41	42.5	44	45.5	47	48.5	50	51.5	53	54.5	56	57.5	59
Concentration	6 + NONOate 0 uM	73.8452	73.369	72.7738	72.5357	72.1786	71.8214	71.5833	71.4643	70.9881	70.869	70.5119	70.0357	69.9167	69.6786	69.2024	68.9643	68.6071	68.369	67.8929	67.5357	67.2976	66.8214	66.4643	66.1071	65.75	65.2738	65.0357	64.4405	64.0833	63.7262	63.369	62.8929	62.5357	62.0595	61.4643	61.2262	60.869	60.2738	59.9167	59.6786
	6 + NONOate 20 uM	71.9405	71.8214	71.4643	70.9881	70.869	70.5119	69.7976	68.7262	67.7738	66.7024	65.9881	65.0357	64.3214	63.6071	62.8929	62.1786	61.7024	60.869	60.1548	59.7976	59.3214	58.6071	58.25	57.7738	57.1786	56.8214	56.4643	56.1071	55.5119	55.2738	55.0357	54.5595	54.2024	53.9643	53.6071	53.25	53.0119	52.7738	52.5357	52.1786
	6 + NONOate 50 uM	72.8929	72.8929	72.6548	72.2976	71.7024	70.9881	67.7738	64.3214	61.5833	58.9643	56.5833	54.7976	53.131	51.3452	49.9167	48.7262	47.4167	46.3452	45.5119	44.3214	43.4881	42.7738	42.0595	41.3452	40.869	40.3929	39.6786	39.2024	38.8452	38.369	37.8929	37.7738	37.2976	36.9405	36.7024	36.3452	36.1071	35.75	35.631	35.2738
	6 + NONOate 75 uM	73.25	72.8929	72.5357	72.2976	72.0595	70.869	66.9405	62.8929	59.3214	56.2262	53.4881	50.869	48.369	46.1071	44.0833	42.4167	40.75	39.2024	37.7738	36.4643	35.1548	33.9643	32.8929	31.8214	30.9881	30.1548	29.3214	28.6071	27.8929	27.1786	26.4643	25.869	25.1548	24.6786	24.2024	23.8452	23.25	22.7738	22.4167	22.0595
	6 + NONOate 150 uM	73.25	72.8929	72.4167	72.0595	71.9405	71.3452	63.9643	57.1786	51.4643	46.4643	42.1786	38.4881	35.2738	32.4167	30.1548	28.0119	25.9881	24.0833	22.5357	21.1071	19.9167	18.8452	17.8929	16.9405	16.1071	15.2738	14.5595	13.9643	13.369	12.7738	12.2976	11.8214	11.4643	10.9881	10.631	10.2738	10.0357	9.67857	9.32143	9.08333
	6 + NONOate 300 uM	71.1071	70.5119	69.9167	69.7976	69.4405	66.1071	46.8214	32.6548	23.369	17.8929	14.7976	12.8929	11.7024	10.75	10.0357	9.44048	8.96429	8.36905	7.89286	7.53571	7.05952	6.70238	6.34524	6.10714	5.75	5.5119	5.15476	4.91667	4.79762	4.44048	4.32143	4.08333	3.84524	3.60714	3.4881	3.36905	3.25	3.13095	3.0119	2.77381

## Sheet: Supplementart Fig. 20
			Abs.
	Standard curve	nitrite concentration（μM）				Mean	s.d.					s.d.
		100	0.393	0.389	0.392	0.391333	0.00208167		97.8286	96.6857	97.5429	0.594762
		60	0.271	0.268	0.258	0.265667	0.00680686		62.9714	62.1143	59.2571	1.94482
		40	0.196	0.211	0.198	0.201667	0.00814453		41.5429	45.8286	42.1143	2.32701
		20	0.117	0.125	0.121	0.121	0.004		18.9714	21.2571	20.1143	1.14286
		10	0.088	0.093	0.086	0.089	0.00360555		10.6857	12.1143	10.1143	1.03016
		5	0.066	0.078	0.068	0.0706667	0.0064291		4.4	7.82857	4.97143	1.83689
		2	0.052	0.056	0.052	0.0533333	0.0023094		0.4	1.54286	0.4	0.659829
		1	0.048	0.049	0.05	0.049	0.001		-0.742857	-0.457143	-0.171429	0.285714
		0	0.043	0.047	0.044	0.0446667	0.00208167		-2.17143	-1.02857	-1.88571	0.594762
Abs.	72h	1	2	3	Mean	μM
	J1074	0.102	0.094	0.095	0.097	13.303
	J1074/29H7	0.076	0.071	0.074	0.0563333	0.979798
	J1074/29H7-ΔptnF	0.058	0.053	0.058	0.0736667	6.23232
	J1074/29H7-ΔptnA	0.1	0.088	0.09	0.0926667	11.9899
Concentration	72h	1	2	3	Mean	s.d.
	J1074	14.6857	12.4	12.6857	13.2571	1.2454
	J1074/29H7	7.25714	5.82857	6.68571	6.59048	0.719032
	J1074/29H7-ΔptnF	2.11429	0.685714	2.11429	1.6381	0.824786
	J1074/29H7-ΔptnA	14.1143	10.6857	11.2571	12.019	1.83689
